# Supplementary material for: Metabolomics Combined with Sensory Analysis Reveals the Impact of Different Extraction Methods on Coffee Beverages from Coffea arabica and Coffea canephora var. Robusta
Source: Foods. 2022 Mar 11;11(6):807. doi: 10.3390/foods11060807 (PMC8953325; doi:10.3390/foods11060807)
Supplement: Supplementary file 1 [file foods-11-00807-s001.zip]

Archive with 2 entries (2 files):
- Figure S1.pdf
- Supplementary file S1.xlsx
